# Supplementary material for: Structure-Based Design and Synthesis of Stapled 10Panx1 Analogues for Use in Cardiovascular Inflammatory Diseases
Source: J Med Chem. 2023 Sep 13;66(18):13086–102. doi: 10.1021/acs.jmedchem.3c01116 (PMC10544015; doi:10.1021/acs.jmedchem.3c01116)
Supplement: Supplementary file 2 — jm3c01116_si_002.csv [file jm3c01116_si_002.csv]

Compound	SMILES	% ATP release inhibition at 100µM (in B16-BL6 cells)	% ATP release inhibition at 100µM (in EA.hy926 cells)
H1	N[C@@H](CO)C(N[C@H](C(N[C@@H](CCCNC(N)=N)C(N[C@@H](CCC(N)=O)C(N[C@H](C(N[C@H](C(N[C@H](C(N[C@@H](C(C)C)C(N[C@H](C(N[C@@H](CO)C(N[C@H](C(N[C@H](C(N[C@H](C(N[C@H](C(O)=O)C)=O)CC1=CNC2=C1C=CC=C2)=O)CS)=O)CC3=CC=C(O)C=C3)=O)=O)CC(O)=O)=O)=O)CC4=CC=CC=C4)=O)C)=O)C)=O)=O)=O)CC5=CNC6=C5C=CC=C6)=O	-
10Panx1	N[C@H](C(N[C@@H](CCCNC(N)=N)C(N[C@@H](CCC(N)=O)C(N[C@H](C(N[C@H](C(N[C@H](C(N[C@@H](C(C)C)C(N[C@H](C(N[C@@H](CO)C(N[C@H](C(O)=O)CC1=CC=C(O)C=C1)=O)=O)CC(O)=O)=O)=O)CC2=CC=CC=C2)=O)C)=O)C)=O)=O)=O)CC3=CNC4=C3C=CC=C4	19	24
SBL-PX1-38	O=C(N[C@@H](CCCNC(N)=N)C(N[C@@H](CCC(N)=O)C(N[C@@H](C)C(N[C@@H](C)C(N[C@@H](CC1=CC=CC=C1)C(N[C@@H](C2)C(N[C@@H](CC(O)=O)C(N[C@@H](CO)C(N[C@@H](CC3=CC=C(O)C=C3)C(N[C@H](C(N)=O)CCCCN4N=NC2=C4)=O)=O)=O)=O)=O)=O)=O)=O)=O)[C@H](CC5=CNC6=C5C=CC=C6)NC([C@@H](CO)NC(C)=O)=O	0	-
SBL-PX1-39	O=C(N[C@@H](CCCNC(N)=N)C(N[C@@H](CCC(N)=O)C(N[C@@H](C)C(N[C@@H](C)C(N[C@@H](CC1=CC=CC=C1)C(N[C@@H](C2)C(N[C@@H](CC(O)=O)C(N[C@@H](CO)C(N[C@@H](CC3=CC=C(O)C=C3)C(N[C@H](C(N)=O)CCCN4N=NC2=C4)=O)=O)=O)=O)=O)=O)=O)=O)=O)[C@H](CC5=CNC6=C5C=CC=C6)NC([C@@H](CO)NC(C)=O)=O	16	-
SBL-PX1-40	O=C(N[C@H](C(N[C@@H](CCCNC(N)=N)C(N[C@@H](CCC(N)=O)C(N[C@H](C(N[C@H](C(N[C@H](C(N[C@@H](C(C)C)C(N[C@H](C(N[C@@H](CO)C(N[C@@H](CCCC1)C(O)=O)=O)=O)CC(O)=O)=O)=O)CC2=CN1N=N2)=O)C)=O)C)=O)=O)=O)CC3=CNC4=C3C=CC=C4)[C@H](CO)NC(C)=O	25	-
SBL-PX1-41	O=C(N[C@H](C(N[C@@H](CCCNC(N)=N)C(N[C@@H](CCC(N)=O)C(N[C@H](C(N[C@H](C(N[C@H](C(N[C@@H](C(C)C)C(N[C@H](C(N[C@@H](CO)C(N[C@@H](CCC1)C(O)=O)=O)=O)CC(O)=O)=O)=O)CC2=CN1N=N2)=O)C)=O)C)=O)=O)=O)CC3=CNC4=C3C=CC=C4)[C@H](CO)NC(C)=O	-	-
SBL-PX1-42	O=C(N[C@H](C(N[C@@H](CCCNC(N)=N)C(N[C@@H](CCC(N)=O)C(N[C@H](C(N[C@H](C(N[C@H](C(N[C@@H](C(C)C)C(N[C@H](C(N[C@@H](CCCC1)C(N[C@H](C(N)=O)CC2=CC=C(O)C=C2)=O)=O)CC(O)=O)=O)=O)CC3=CC=CC=C3)=O)CC4=CN1N=N4)=O)C)=O)=O)=O)CC5=CNC6=C5C=CC=C6)[C@H](CO)NC(C)=O	39	26
SBL-PX1-43	O=C(N[C@H](C(N[C@@H](CCCNC(N)=N)C(N[C@@H](CCC(N)=O)C(N[C@H](C(N[C@H](C(N[C@H](C(N[C@@H](C(C)C)C(N[C@H](C(N[C@@H](CCC1)C(N[C@H](C(N)=O)CC2=CC=C(O)C=C2)=O)=O)CC(O)=O)=O)=O)CC3=CC=CC=C3)=O)CC4=CN1N=N4)=O)C)=O)=O)=O)CC5=CNC6=C5C=CC=C6)[C@H](CO)NC(C)=O	18	-
SBL-PX1-44	O=C(N[C@H](C(N[C@@H](CCCNC(N)=N)C(N[C@@H](CCC(N)=O)C(N[C@@H](CCCCN1N=NC(C2)=C1)C(N[C@H](C(N[C@H](C(N[C@@H](C(C)C)C(N[C@H](C(N[C@@H](CO)C(N[C@H](C(N)=O)CC3=CC=C(O)C=C3)=O)=O)CC(O)=O)=O)=O)CC4=CC=CC=C4)=O)C)=O)=O)=O)=O)CC5=CNC6=C5C=CC=C6)[C@H]2NC(C)=O	33	41
SBL-PX1-45	O=C(N[C@H](C(N[C@@H](CCCNC(N)=N)C(N[C@@H](CCC(N)=O)C(N[C@@H](CCCN1N=NC(C2)=C1)C(N[C@H](C(N[C@H](C(N[C@@H](C(C)C)C(N[C@H](C(N[C@@H](CO)C(N[C@H](C(N)=O)CC3=CC=C(O)C=C3)=O)=O)CC(O)=O)=O)=O)CC4=CC=CC=C4)=O)C)=O)=O)=O)=O)CC5=CNC6=C5C=CC=C6)[C@H]2NC(C)=O	11	-
SBL-PX1-138	O=C(N[C@H](C(N[C@@H](CCCNC(N)=N)C(N[C@@H](CCC(N)=O)C(N[C@H](C(N[C@H](C(N[C@H](C(N[C@@H](C(C)C)C(N[C@H](C1=O)CC(O)=O)=O)=O)CC2=CC=CC=C2)=O)CCCCN3N=NC(C[C@@H](C(N[C@H](C(N)=O)CC4=CC=C(O)C=C4)=O)N1)=C3)=O)C)=O)=O)=O)CC5=CNC6=C5C=CC=C6)[C@H](CO)NC(C)=O	48	-
SBL-PX1-139	O=C(N[C@H](C(N[C@@H](CCCNC(N)=N)C(N[C@@H](CCC(N)=O)C(N[C@H](C(N[C@H](C(N[C@H](C(N[C@@H](C(C)C)C(N[C@H](C(N[C@@H](CCCC1)C(N[C@H](C(N)=O)CC2=CC=C(O)C=C2)=O)=O)CC(O)=O)=O)=O)CC3=CC=CC=C3)=O)CCC4=CN1N=N4)=O)C)=O)=O)=O)CC5=CNC6=C5C=CC=C6)[C@H](CO)NC(C)=O	37	-
SBL-PX1-140	O=C(N[C@H](C(N[C@@H](CCCNC(N)=N)C(N[C@@H](CCC(N)=O)C(N[C@H](C(N[C@@H](C(N[C@H](C(N[C@@H](C(C)C)C(N[C@H](C(N[C@@H](CCCC1)C(N[C@H](C(N)=O)CC2=CC=C(O)C=C2)=O)=O)CC(O)=O)=O)=O)CC3=CC=CC=C3)=O)CC4=CN1N=N4)=O)C)=O)=O)=O)CC5=CNC6=C5C=CC=C6)[C@H](CO)NC(C)=O	0	-
SBL-PX1-141	O=C(N[C@H](C(N[C@@H](CCCNC(N)=N)C(N[C@@H](CCC(N)=O)C(N[C@@H](CC1=CN(CCCC2)N=N1)C(N[C@H](C(N[C@H](C(N[C@@H](C(C)C)C(N[C@H](C(N[C@@H](CO)C(N[C@H](C(N)=O)CC3=CC=C(O)C=C3)=O)=O)CC(O)=O)=O)=O)CC4=CC=CC=C4)=O)C)=O)=O)=O)=O)CC5=CNC6=C5C=CC=C6)[C@H]2NC(C)=O	47	-
SBL-PX1-142	O=C(N[C@H](C(N[C@@H](CCCNC(N)=N)C(N[C@@H](CCC(N)=O)C(N[C@@H](CCCCN1N=NC2=C1)C(N[C@H](C(N[C@H](C(N[C@@H](C(C)C)C(N[C@H](C(N[C@@H](CO)C(N[C@H](C(N)=O)CC3=CC=C(O)C=C3)=O)=O)CC(O)=O)=O)=O)CC4=CC=CC=C4)=O)C)=O)=O)=O)=O)CC5=CNC6=C5C=CC=C6)[C@H](CC2)NC(C)=O	40	-
SBL-PX1-143	O=C(N[C@H](C(N[C@@H](CCCNC(N)=N)C(N[C@@H](CCC(N)=O)C(N[C@@H](CCCCN1N=NC(C2)=C1)C(N[C@H](C(N[C@H](C(N[C@@H](C(C)C)C(N[C@H](C(N[C@@H](CO)C(N[C@H](C(N)=O)CC3=CC=C(O)C=C3)=O)=O)CC(O)=O)=O)=O)CC4=CC=CC=C4)=O)C)=O)=O)=O)=O)CC5=CNC6=C5C=CC=C6)[C@@H]2NC(C)=O	0	-
SBL-PX1-195	O=C(N[C@H](C(N[C@@H](CCCNC(N)=N)C(N[C@@H](CCC(N)=O)C(N[C@@H](CCCC1)C(N[C@H](C(N[C@H](C(N[C@@H](C(C)C)C(N[C@H](C(N[C@@H](CCCC2)C(N[C@H](C(N)=O)CC3=CC=C(O)C=C3)=O)=O)CC(O)=O)=O)=O)CC4=CC=CC=C4)=O)CC5=CN2N=N5)=O)=O)=O)=O)CC6=CNC7=C6C=CC=C7)[C@@H](NC(C)=O)CC8=CN1N=N8	48	-
SBL-PX1-206	O=C(N[C@H](C(N[C@@H](CCCNC(N)=N)C(N[C@@H](CCC(N)=O)C(N[C@@H](CCCC1)C(N[C@H](C(N[C@H](C(N[C@@H](C(C)C)C(N[C@H](C(N[C@@H](CCCC2)C(N[C@H](C(N)=O)CC3=CC=C(O)C=C3)=O)=O)CC(O)=O)=O)=O)CC4=CC=CC=C4)=O)CC5=CN2N=N5)=O)=O)=O)=O)CC6=CNC7=C6C=CC=C7)[C@@H](NC(CCCCCNC([C@H](CCCCN)N)=O)=O)CC8=CN1N=N8	-	15
SBL-PX1-214	N[C@@H](CCCCN)C(NCCCCCC(N[C@H](C(N[C@@H](CCCNC(N)=N)C(N[C@@H](CCC(N)=O)C(N[C@H](C(N[C@H](C(N[C@H](C(N[C@@H](C(C)C)C(N[C@H](C(N[C@@H](CO)C(N[C@H](C(O)=O)CC1=CC=C(O)C=C1)=O)=O)CC(O)=O)=O)=O)CC2=CC=CC=C2)=O)C)=O)C)=O)=O)=O)CC3=CNC4=C3C=CC=C4)=O)=O	-	30
